# Supplementary material for: Facile Preparation of Polyacrylonitrile-Based Activated Carbon Fiber Felts for Effective Adsorption of Dipropyl Sulfide
Source: Polymers (Basel). 2024 Jan 16;16(2):252. doi: 10.3390/polym16020252 (PMC10820270; doi:10.3390/polym16020252)
Supplement: Supplementary file 1 [file polymers-16-00252-s001.zip]

Archive with 1 entries (1 files):
- polymers-2691839-supplementary.pdf
